# Supplementary material for: Comparative Longitudinal Serological Study of Anti-SARS-CoV-2 Antibody Profiles in People with COVID-19
Source: Microorganisms. 2023 Aug 2;11(8):1985. doi: 10.3390/microorganisms11081985 (PMC10458948; doi:10.3390/microorganisms11081985)
Supplement: Supplementary file 1 [file microorganisms-11-01985-s001.zip]

Archive with 5 entries (3 files):
- microorganisms-2448082-supplementary/
- microorganisms-2448082-supplementary/Suppl Tables S1-S3/
- microorganisms-2448082-supplementary/Suppl Tables S1-S3/Suppl Table S1 enlarged copy.pdf
- microorganisms-2448082-supplementary/Suppl Tables S1-S3/Suppl Table S2.pdf
- microorganisms-2448082-supplementary/Suppl Tables S1-S3/Suppl Table S3.pdf
